# Supplementary material for: The use of prophylactic intra-aortic balloon pump in high-risk patients undergoing coronary artery bypass grafting
Source: PLoS One. 2019 Oct 28;14(10):e0224273. doi: 10.1371/journal.pone.0224273 (PMC6816571; doi:10.1371/journal.pone.0224273)
Supplement: S1 File — (XLSX) [file pone.0224273.s001.xlsx]

## Sheet: Sheet1
Patients_number	prophylactic_IABP=A,no_used=B	sex_male=1,female=0	age	Combined_with_CABG	OPCAB=1,Pump_use＝0	Operation_time	Pump_time_minute	pump_conversion=1,no=0	distal_anastomoses,number	Leg_wound_problems=1,no=0	Leg_wound_infection	required_transfusion_of_red_blood_cells	Height	Weight	BMI	BMI_over_and_30=1,less_than_30=0	obserbation_months_(till_2017_December)	Deaths_(till_2019_August)	Cardiac Deaths_(till_2019_August)	MACCE_(till_2019_August)	MACCE_occorrence_period_months_(till_2019_August)	Deaths_occorrence_period_months_(till_2019_August)	obserbation_months_(till_2019_August)	continuous_observation_yes=1,no=0(2019_8_31)	Recent_AMI_yes=1,no=0	preoperative_extensive_rehabilitation,yes=1,no=0	preoperative_extensive_rehabilitation,days	preoperative_extensive_rehabilitation,walking_yes=1	preoperative_extensive_rehabilitation,remove_ICU_yes=1no=0	postoperative_AKI,yes=1,no=0,AKI=Cre_increased_0.3mg/48h_or_more,Cre_increased_1.5_times_or_more,urine output_decreased_0.5ml/kg_or_less_during_6_hours	AKI_required_dialysis,yes=1	Cre_before_surgery_mg/dl	max_cre_after_surgery_mg/dl	Carotid_treatment_before_surgery,yes=1,no=0	CEA,yes=1	CAS,yes=1	How_long_ago_treatment_of_Carotid_Artery_before_the_operation,months	OMI	HL	HT	DM	Insulin_use=1,no_use=0	Family_history=1no=0	current_Smoker	smoking_history	post_PCI=1,no=0	PAD=1,no=0	Hemodialysis=1,no=0	CRF
1	A	1	65	0	0	259	134	0	5	0	0	0	164	68.5	25.4685	0	2	0	0	0	22	22	22	1	0	0				0		0.59	0.71	0				1	1	1	1	0		1	1	0	0	0	0
4	A	1	84	0	0	139	51	0	2	0	0	1	163.4	57.1	21.3861	0	8	0	0	0	28	28	28	1	0	0				0		0.77	1.01	0				0	0	0	1	0		0	1	1	0	0	0
5	A	1	81	0	0	226	82	0	3	0	0	1	164	45.2	16.8055	0	11	0	0	0	31	31	31	1	1	1	16	0	0	0		0.7	0.84	0				0	0	1	0	0		0	1	0	0	0	0
6	A	1	65	0	1	139		0	2	0	0	0	166.7	56.2	20.2239	0	15	0	0	0	27	27	27	0	0	0				1	0	1.03	1.82	0				1	0	1	0	0		1	1	0	0	0	0
7	B	1	75	0	1	172		0	2	0	0	1	166	64.6	23.4432	0	16	0	0	0	28	28	28	0	1	0				0		0.66	0.81	0				1	1	1	0	0		0	0	0	0	0	0
9	A	1	62	0	1	314	146	0	3	0	0	0	172	71.45	24.1516	0	22	0	0	0	42	42	42	1	1	1	5	0	0	1	0	0.88	1.55	0				1	1	1	0	0	0	1	1	0	0	0	0
10	B	1	60	0	1	266	102	0	3	0	0	1	166.4	63.6	22.9694	0	3	0	0	0	23	23	23	1	0	0				0		0.84	0.85	0				1	1	1	0	0	0	0	1	0	0	0	0
11	A	1	59	0	0	232	105	0	4	0	0	0	167	76.9	27.5736	0	23	0	0	0	43	43	43	1	0	0				0		0.71	0.69	0				0	1	0	1	0	0	1	1	0	0	0	0
12	A	1	56	0	0	215	86	0	3	0	0	0	159.5	56.9	22.3661	0	23	0	0	0	43	43	43	1	0	0				0		0.69	0.8	0				1	1	1	0	0	0	0	1	0	0	0	0
13	A	0	69	0	1	279	135	0	5	0	0	1	153	57.5	24.5632	0	24	0	0	0	44	44	44	1	1	0				0		0.57	0.66	0				1	1	0	1	0	0	0	0	0	0	0	0
14	A	1	65	0	0	278	130	0	4	0	0	0	161	55.2	21.2955	0	17	0	0	0	37	37	37	1	0	0				0		0.77	1.15	0				1	1	0	1	0	0	0	0	0	0	0	0
15	B	1	73	0	0	225	82	0	3	0	0	0	168.1	60.9	21.5517	0	31	0	0	0	51	51	51	1	0	0				0		0.75	0.74	0				1	1	1	1	0	0	0	1	1	0	0	0
16	A	1	83	0	1	175		0	2	0	0	0	165	64.1	23.5445	0	8	0	0	0	28	28	28	1	0	0				0		0.67	0.84	0				0	1	0	0	0	0	0	1	0	0	0	0
17	A	1	64	0	0	413	179	0	3	0	0	1	162	58.5	22.2908	0	29	1	0	1	41	41	41	1	0	0				0		0.6	0.5	0				1	1	1	1	0	1	0	1	1	0	0	0
18	B	1	79	0	1	308	85	1	3	0	0	0	162	67.3	25.644	0	1	0	0	0	21	21	21	1	1	0				0		1.17	1.13	0				1	1	1	1	0	1	0	0	1	0	0	0
19	A	1	67	0	1	256	104	0	3	0	0	1	172	79.4	26.8388	0	4	0	0	0	24	24	24	1	0	0				0		0.67	0.73	0				0	1	1	1	0	0	0		1	0	0	0
20	A	1	69	0	1	287	123	0	4	0	0	1	158.5	45.6	18.1512	0	38	0	0	0	58	58	58	1	0	0				0		0.43	0.7	0				0	1	0	0	0	0	0	0	1	0	0	1
21	B	1	75	0	1	185		0	2	0	0	0	157	47.3	19.1894	0	1	0	0	0	21	21	21	1	0	0				0		0.55	0.75	0				1	0	1	0	0	0	0	1	0	0	0	0
22	A	1	65	0	1	194		0	2	0	0	1	165	70.9	26.0422	0	40	0	0	0	60	60	60	1	0	0				1	0	1.4	2.5	0				1	0	1	0	0	0	0	1	0	0	0	0
23	B	1	71	0	0	388	306	0	3	0	0	1	171.5	78	26.5196	0	1	1	1	1	1	1	1	1	1	0				0				0				1	0	0	0	0	0	0		0	0	0	0
24	B	1	73	0	1	239		0	2	0	0	1	156	48.1	19.765	0	16	1	0	1	16	16	16	1	0	0				1	0	0.63	1.89	0				1	0	1	0	0	0	1	1	1	0	0	0
25	B	1	59	0	1	253	141	0	3	0	0	0	171	85.6	29.274	0	18	0	0	0	38	38	38	1	0	0				0		1.14	1.06	0				1	0	1	0	0	0	0	1	0	0	0	0
26	B	1	58	0	0	226	109	0	4	0	0	0	160.7	59.15	22.9046	0	2	0	0	0	22	22	22	1	0	0				0				0				1	1	1	1	0		0		0	0	0	0
27	A	1	81	0	0	271	113	0	4	0	0	0	169	47.7	16.7011	0	48	0	0	0	68	68	68	1	1	0				0		0.81	1.05	0				1	0	0	0	0	0	0		0	0	0	0
28	B	1	71	0	0	261	119	0	3	0	0	1	162.2	55.4	21.0576	0	4	0	0	0	16	16	16	0	0	0				0				0				1	0	1	1	1	0	0		0	0	0	0
29	A	1	84	0	0	242	96	0	3	0	0	1	180	83	25.6173	0	12	0	0	0	24	24	24	0	0	0				0				0				1	1	1	1	0				1	0	0	0
30	A	1	84	0	0	283	130	0	4	0	0	1	150.4	44.6	19.7169	0	50	0	0	0	70	70	70	1	0	0				0				0				1	0	1	0	0	0	1	1	1	0	0	0
31	A	1	63	0	0	254	102	0	3	0	0	0	177	76.5	24.4183	0	12	0	0	0	32	32	32	1	0	0				0				0				1	0	0	1	0	1	1	0	1	0	0	0
32	A	0	70	0	1	208		0	2	0	0	1	149.3	57.6	25.8406	0	53	0	0	0	73	73	73	1	0	0				0			1.47	0				1	0	0	1	0	1	0	0	0	0	0	0
33	A	1	63	0	0	307	125	0	4	0	0	1	169	70.4	24.649	0	50	0	0	0	70	70	70	1	0	0				0		1.77	1.81	0				1	1	1	1	0	0	0	1	0	0	0	0
34	B	1	65	0	0	229	92	0	1	0	0	0	161.8	62.9	24.0267	0	37	0	0	0	57	57	57	1	0	0				0				0				1	1	1	1	1		0		0	0	0	0
35	A	1	64	0	0	334	144	0	2	0	0	0	169	60	21.0077	0	45	0	0	0	65	65	65	1	1	1	7	0	0	0				0				1	1	0	1	0	0	1	1	0	0	0	0
36	A	1	48	0	0	302	150	0	3	0	0	1	173	66	22.0522	0	2	0	0	0	22	22	22	1	0	1	20	1	1	0				0				1	1	0	0	0	0	1	1	0	0	0	0
38	B	1	53	0	0	218	81	0	2	0	0	0	163	62	23.3355	0	44	0	0	0	64	64	64	1	0	0				0		0.5		0				1	0	0	1	0	0	0	1	0	0	0	0
39	A	1	61	0	0	266	85	0	2	0	0	1	178	90	28.4055	0	1	0	0	0	21	21	21	1	0	0				0				0				1	1	1	1	1	0	0	0	0	0	1	1
40	A	1	79	0	1	143	0	0	1	0	0	1	154	61	25.721	0	33	1	0	1	40	40	40	1	0	1	23	1	1	0				0				1	0	1	0	0	0	0	1	1	0	0	0
41	B	1	69	0	0	241	92	0	2	0	0	0	156	49	20.1348	0	82	0	0	0	102	102	102	1	0	1	27	1	1	0				0				0	1	1	1	0	0	0	1	0	0	0	0
42	B	1	66	0	0	269	115	0	2	0	0	1	157	77	31.2386	1	42	1	0	1	42	42	42	1	0	0				0				0				1	1	1	1	0	0	0	1	1	0	0	0
43	A	1	64	0	0	436	213	0	5	0	0	1	157	42	17.0392	0	92	0	0	0	112	112	112	1	0	0				0				0				1	0	1	1	0	0	0	0	0	0	0	0
44	A	1	58	0	0	414	252	0	3	0	0	1	164	47	17.4747	0	1	0	0	0	21	21	21	1	0	1	19	1	1	0				0				1	0	1	0	0	0	0	1	0	0	0	0
45	B	1	73	0	0	286	120	0	3	0	0	1	162.5	73.4	27.7964	0	1	0	0	0	21	21	21	1	0	0				0		0.79	0.8	0				1	1	1	1	0		0	1	0	1	0	0
46	B	1	50	0	0	229	103	0	4	0	0	0	183	88.6	26.4564	0	1	0	0	0	21	21	21	1	0	1	26	1	1	0				0				1	1	0	0	0		1	1	0	0	0	0
47	B	0	75	0	0	250	133	0	5	0	0	1	154.6	46.5	19.4551	0	1	0	0	0	21	21	21	1	0	0				0				0				0	1	0	1	0	1	0	0	0	0	0	0
48	A	1	68	0	0	173	59	0	2	0	0	1	163	67	25.2174	0	1	0	0	0	21	21	21	1	0	0				0			1.07	0				0	0	1	0	0	0	0	0	0	0	0	0
49	B	1	69	0	1	221	109	0	5	0	0	1	164	63	23.4236	0	2	0	0	0	22	22	22	1	1	0				0		0.75	0.82	0				1	1	1	1	0				1	0	0	0
50	B	0	67	0	1	205		0	4	0	0	1	157.5	57.6	23.22	0	2	0	0	0	22	22	22	1	0	0				0		0.72	0.72	0				0	1	1	1	0				0	0	0	0
51	B	1	68	0	0	246	110	0	2	0	0	1	157	61.15	24.8083	0	2	0	0	0	22	22	22	1	0	0								0				0	0	1	1	0		0		1	0	1	1
52	B	1	58	0	0	303	162	0	4	0	0	0	171	87.6	29.9579	0	2	0	0	0	22	22	22	1	0	0				0				0				1	1	1	1	0	1	1	1	0	0	0	0
53	A	1	51	0	0	253	107	0	4	0	0	1	166.5	80.4	29.002	0	3	0	0	0	23	23	23	1	1	0				0		0.94	0.89	0				1	1	1	0	0		1		0	0	0	0
54	B	1	52	0	0	220	104	0	3	0	0	0	179	73.35	22.8925	0	3	0	0	0	23	23	23	1	0	0				0		0.79	0.93	0				0	1	1	0	0	1	0	1	1	0	0	0
55	B	0	72	0	0	167	80	0	3	0	0	0	148.8	45.8	20.6852	0	3	0	0	0	23	23	23	1	0	0				0		0.61	0.65	0				0	1	1	1	0		0		0	0	0	0
56	B	1	63	0	1	174		0	3	0	0	0	179.5	84	26.0706	0	4	0	0	0	24	24	24	1	0	0				0		1.02	1.11	0				0	1	1	1	0		0	1	0	0	0	0
57	A	0	82	0	0	216	96	0	3	0	0	1	148	72.6	33.1446	1	4	0	0	0	24	24	24	1	0	0				0		0.94	0.93	0				0	1	1	1	0	1	0	0	0	0	0	0
58	B	1	66	0	1	180		0	2	0	0	0	174.7	63.8	20.9043	0	4	0	0	0	24	24	24	1	0	0				0		0.89	0.84	0				0	1	1	0	0		0	1	0	0	0	0
59	B	1	70	0	0	175	85	0	2	0	0	1	168.7	52.4	18.412	0	4	0	0	0	24	24	24	1	0	0								0				0	0	1	1	1	0	0	1	0	0	1	1
60	B	1	80	0	0	276	125	0	3	0	0	1	159.6	67	26.3032	0	4	0	0	0	24	24	24	1	0	0				0		0.95	1.08	0				1	1	1	0	0		0	0	0	0	0	0
61	B	1	81	0	0	196	72	0	3	0	0	1		42.3		0	5	0	0	0	25	25	25	1	0	0				0		0.4	0.6	0				1	1	1	1	0	0	0	0	0	0	0	0
62	B	1	69	0	0	176	75	0	3	0	0	1	164.2	60.4	22.4022	0	5	0	0	0	25	25	25	1	0	0				0		1.29	1.54	0				1	1	1	0	0	0	0	1	0	0	0	0
64	B	1	52	0	0	179	130	0	5	0	0	1	165	86	31.5886	1	6	0	0	0	26	26	26	1	0	0				0		0.84	93	0				1	1	1	0	0	0	0	1	0	0	0	0
65	B	1	65	0	1	177		0	3	0	0	1	168	90	31.8878	1	6	0	0	0	26	26	26	1	0	0				0		0.78	0.8	0				1	1	1	0	0		0	1		0	0	0
66	B	1	66	0	0	253	130	0	4	0	0	0	168	68.8	24.3764	0	7	0	0	0	27	27	27	1	0	0				0		0.82	0.91	0				1	1	1	0	0	0	0	1	0	0	0	0
67	B	1	69	0	1	154		0	2	0	0	0	163	65.1	24.5022	0	7	0	0	0	27	27	27	1	0	0				0		0.73	0.91	0				0	1	1	0	0	0	0		0	0	0	0
68	B	1	59	0	1	152		0	3	0	0	0	171	70	23.939	0	8	0	0	0	28	28	28	1	0	0				0		0.8	0.87	0				1	1	0	0	0	0	0	0	0	0	0	0
69	B	0	66	0	0	245	96	0	3	0	0	1	149.3	64.2	28.8015	0	8	0	0	0	28	28	28	1	0	0				0		1.59	1.51	0				1	1	1	1	1		0	0	1	0	0	0
70	B	1	75	0	0	226	94	0	3	0	0	1	157.3	58.8	23.764	0	9	0	0	0	29	29	29	1	0	0				0		0.77	0.9	0				0	1	1	0	0		0	1	1	0	0	0
71	B	1	74	0	0	246	132	0	4	0	0	1	159.3	60.1	23.6833	0	9	0	0	0	29	29	29	1	0	0				0		1.26	1.38	0				1	1	1	1	0		0	1	0	0	0	0
72	B	0	74	0	0	261	125	0	4	0	0	1	152.9	71.1	30.4127	1	10	0	0	0	30	30	30	1	0	0				0		0.66	0.71	0				1	1	1	0	0		0	1	0	0	0	0
73	A	1	61	0	0	190	81	0	3	0	0	1	170	72.1	24.9481	0	10	0	0	0	30	30	30	1	0	0				0		1.42	1.23	0				0	1	1	0	0		0	1	0	0	0	0
74	B	1	66	0	0	227	113	0	5	0	0	0	170.5	75.4	25.9372	0	10	0	0	0	30	30	30	1	0	0				0		0.6	0.75	0				0	0	0	0	0		0	1	0	0	0	0
75	B	1	69	0	1	158		0	3	0	0	1	163	66.8	25.1421	0	11	0	0	0	31	31	31	1	0	0				0		2.57	2.02	0				0	1	0	1	0		0	1	0	0	0	1
77	B	1	64	0	0	249	118	0	3	0	0	1	165.5	67.4	24.6073	0	12	0	0	0	32	32	32	1	0	0				0				0				0	1	1	1	0		1	1	0	0	0	0
78	B	1	72	0	1	164		0	2	0	0	1	161.6	42	16.083	0	7	1	0	1	7	7	7	1	0	0				0		0.93	0.93	0				1	0	0	0	0		0	1	0	0	0	0
79	A	1	51	0	1	180		0	3	0	0	1	167.5	57.5	20.4945	0	13	0	0	0	25	25	25	0	1	0				0		0.75	0.91	0				0	0	0	0	0		0	1	0	0	0	0
80	B	1	76	0	0	201	77	0	3	0	0	1	163.5	53.7	20.0881	0	15	0	0	0	35	35	35	1	0	0				0		1.03	1.08	0				0	0	0	1	0		0	1	0	1	0	0
81	B	1	75	0	1	266	113	0	3	0	0	0	163.7	57.4	21.4198	0	16	0	0	0	36	36	36	1	0	0				0		0.72	0.93	0				1	1	1	1	0		0	1	0	0	0	0
82	B	1	72	0	1	156		0	2	0	0	0	155	57.9	24.0999	0	1	0	0	0	21	21	21	1	0	0				0		0.61	0.64	0				1	1	1	0	0	1	0	1	0	0	0	0
83	B	1	58	0	0	238	107	0	3	0	0	1	178.1	82.8	26.1037	0	17	0	0	0	37	37	37	1	0	0				1	1	8	11	0				0	0	1	0	0	0	0	1	0	0	1	1
84	A	1	63	0	1	252	104	0	3	0	0	1	157.5	61.1	24.6309	0	17	0	0	0	37	37	37	1	0	0				0		0.72	0.84	0				0	1	1	0	0	1	0	1	0	0	0	0
85	B	1	66	0	1	226	103	0	4	0	0	0	168.6	80.3	28.2488	0	18	0	0	0	38	38	38	1	0	0				0		1.18	1.3	0				0	1	1	1	1	0	0	1	0	1	0	0
86	B	1	49	0	1	179		0	2	0	0	0	158.5	72.4	28.8191	0	18	0	0	0	38	38	38	1	1	0				0		1.09	1.02	0				0	0	1	0	0	1	0	0	1	0	0	0
87	B	1	68	0	1	249	148	0	4	0	0	1	156.8	57.2	23.265	0	20	0	0	0	40	40	40	1	0	0				0		0.67	0.69	0				0	1	1	1	0	0	0	1	0	0	0	0
88	B	1	78	0	1	223	101	0	3	0	0	1	142.7	44	21.6075	0	20	0	0	0	40	40	40	1	0	0				0		0.57	0.51	0				1	1	1	0	0	0	0	0	0	0	0	0
89	A	0	74	0	1	289	123	0	6	0	0	1	158.5	56.1	22.3308	0	21	0	0	0	41	41	41	1	0	0				0		0.54	0.81	0				1	1	1	1	0	0	0	0	0	0	0	0
90	B	1	50	0	0	265	134	0	4	0	0	0	174	68.6	22.6582	0	23	0	0	0	43	43	43	1	0	0				0		0.59	0.61	0				1	1	1	0	0	1	0	1	0	0	0	0
91	B	1	57	0	1	215		0	4	0	0	0	170.6	77	26.4565	0	23	0	0	0	43	43	43	1	0	0				0		0.97	1.07	0				0	1	0	0	0	0	0	1	0	0	0	0
92	A	1	72	0	1	205		0	3	0	0	1	163	61.4	23.1096	0	23	0	0	0	43	43	43	1	0	0				0		0.74	0.85	0				0	1	1	0	0	0	1	1	0	0	0	0
93	B	1	66	0	1	252		0	3	0	0	1	153.5	56.6	24.0215	0	24	0	0	0	44	44	44	1	0	0				0		0.68	0.71	0				1	1	1	0	0	0	0	1	0	1	0	0
94	A	0	75	0	1	205		0	3	0	0	1	154.5	64.6	27.063	0	13	0	0	0	33	33	33	1	0	0				0		0.51	0.57	0				0	1	1	0	0	0	0	1	0	0	0	0
95	B	0	65	0	1	255	118	0	2	0	0	1	159.8	51.6	20.2067	0	25	0	0	0	45	45	45	1	0	0				0		0.72	0.87	0				1	1	1	0	0	0	0	0	0	1	0	0
96	B	0	64	0	1	144		0	2	0	0	0	157.2	61.65	24.9476	0	25	0	0	0	45	45	45	1	0	0				0		0.71	0.75	0				0	1	1	1	0	0	0	1	1	0	0	0
97	A	1	62	0	0	239	109	0	4	0	0	0	170	83.5	28.8927	0	2	0	0	0	22	22	22	1	0	0				0		0.86	0.74	0				1	0	1	1	0	0	0		0	0	0	0
98	B	1	78	0	1	170		0	2	0	0	0	160.5	65.7	25.5044	0	26	0	0	0	46	46	46	1	0	0				0				0				0	0	0	1	1	1	0	1	0	0	0	0
99	B	1	84	0	0	250	92	1	2	0	0	1	167	74.1	26.5696	0	27	0	0	0	47	47	47	1	0	0				0		0.75	0.78	0				0	1	1	0	0	0	0	0	0	0	0	0
100	B	0	71	0	1	179		0	2	0	0	1	154	44.1	18.595	0	12	0	0	0	32	32	32	1	0	0				0				0				0	0	1	0	0	0	0		0	0	1	1
101	B	1	75	0	1	210		0	3	0	0	0	159.5	49.5	19.4574	0	27	0	0	0	47	47	47	1	0	0				0		1.17	1.12	0				0	0	1	1	0	0	0	0	0	0	0	0
102	B	0	65	0	1	204		0	3	0	0	1	158	60.1	24.0747	0	27	0	0	0	47	47	47	1	0	0				0			0.65	0				0	1	1	1	0	1	0	0	0	0	0	0
103	B	1	84	0	0	234	111	0	3	0	0	1	157.5	47.1	18.9872	0	27	0	0	0	47	47	47	1	0	0				0		0.96	1.12	0				0	0	0	0	0	0	0	1	0	0	0	0
104	B	0	81	0	1	173		0	2	0	0	1	146.5	35.4	16.4941	0	30	0	0	0	50	50	50	1	0	0				0		0.81	0.95	0				0	0	1	0	0	0	0	0	0	0	0	0
105	B	1	85	0	1	217		0	3	0	0	1	158.5	57.2	22.7687	0	32	0	0	0	52	52	52	1	0	0				0		0.83	0.81	0				0	0	1	0	0	0	0	1	1	0	0	0
106	A	1	67	0	0	303	171	0	4	0	0	0	168.5	72.8	25.6408	0	1	0	0	0	21	21	21	1	0	0				0		0.71	0.78	0				0	1	1	1	0	0	0	1	1	0	0	0
107	B	1	74	0	0	263	109	0	3	0	0	1	159.9	68.45	26.7717	0	7	0	0	0	27	27	27	1	0	0				0		1.51	1.86	0				0	1	1	1	0	0	0	1	0	1	0	0
108	A	0	64	0	0	268	105	0	3	0	0	1	150	63.7	28.3111	0	33	0	0	0	53	53	53	1	0	0				0				0				0	0	0	1	0	0	0	0	0	0	0	1
109	B	1	68	0	1	195		0	3	0	0	0	161.2	68	26.1685	0	34	0	0	0	54	54	54	1	0	0				0		0.98	1.05	0				1	0	1	0	0	0	0	1	0	0	0	0
110	A	1	73	0	0	240	115	0	4	0	0	1	155	42.3	17.6067	0	4	0	0	0	24	24	24	1	0	0				0		0.78	0.75	0				0	0	1	0	0	0	0		0	0	0	0
111	B	1	76	0	1	202		0	3	1	0	0	152.7	54	23.1588	0	4	0	0	0	24	24	24	1	0	0				0		0.89	0.84	0				0	1	1	0	0	0	0	0	0	0	0	0
112	B	1	74	0	0	255	118	0	3	0	0	1	166.1	69.85	25.3179	0	36	1	0	1	40	40	40	1	0	0				0		1.73	2.07	0				0	0	1	0	0	0	0	0	0	0	0	1
113	B	1	89	0	0	284	102	0	3	0	0	1	164	69.4	25.8031	0	2	1	1	1	10	10	10	1	0	0				0		1.12	1.28	0				0	0	0	1		0	0	1	0	0	0	0
114	B	0	69	0	0	294	69	0	2	0	0	1	150	51.6	22.9333	0	39	0	0	0	59	59	59	1	0	0				0				0				0	1	1	1	1	0	0	1	0	1	0	1
115	B	1	77	0	1	214		0	3	0	0	1	158	43.5	17.4251	0	1	0	0	0	21	21	21	1	0	0				0		0.6	0.63	0				1	0	1	0	0	0	0		0	0	0	0
116	B	1	76	0	1	166		0	2	0	0	0	145	49.35	23.4721	0	39	0	0	0	59	59	59	1	0	0				0		1.04	0.98	0				0	1	1	0	0	0	0	1	0	0	0	0
117	A	1	80	0	1	259		0	4	0	0	1	163	66.15	24.8974	0	39	0	0	0	59	59	59	1	0	0				0		1.29	1.4	0				0	0	1	0	0	0	0	0	0	0	0	0
118	B	1	59	0	1	328		0	3	0	0	1	162	54.1	20.6142	0	32	0	0	0	52	52	52	1	0	0				0		0.55	0.67	0				1	0	0	0	0	0	1	1	0	1	0	0
119	A	0	78	0	1	220		0	4	0	0	1	144.7	43.6	20.8233	0	27	0	0	0	47	47	47	1	0	0				0				0				0	0	1	0	0	0	0	0	0	0	0	0
120	B	1	59	0	0	270	123	0	4	0	0	1	166.6	54.5	19.6357	0	41	0	0	0	61	61	61	1	0	0				0				0				1	1	1	1	1	0	0	1	0	0	0	0
121	B	1	64	0	1	274		0	4	0	0	1	166	76	27.5802	0	42	0	0	0	62	62	62	1	0	0				0				0				0	1	0	1	0	0	0	1	0	0	0	0
122	B	1	72	0	1	249		0	3	0	0	1	168	59.6	21.1168	0	42	0	0	0	62	62	62	1	0	0				0				0				1	1	1	1	1	0	0	0	0	1	0	0
123	B	1	72	0	1	273		0	2	0	0	1	159.1	52.1	20.5825	0	42	0	0	0	62	62	62	1	0	0				0				0				1	0	1	0	0	0	0	0	0	1	0	0
124	A	1	74	0	1	267		0	4	0	0	0	166	64.4	23.3706	0	43	0	0	0	63	63	63	1	0	0				0				0				0	0	1	0	0	0	1	0	0	0	0	0
125	B	1	77	0	1	200		0	3	0	0	1	166.4	87.9	31.7455	1	45	0	0	0	65	65	65	1	0	0				0				0				0	0	1	1	0	0	0	1	0	0	0	0
126	B	1	64	0	0	251	121	0	4	0	0	1	166.8	69.4	24.9441	0	4	0	0	0	24	24	24	1	0	0				0				0				0	1	1	1	0	0	0	1	0	0	0	0
127	B	1	44	0	0	275	120	0	4	0	0	1	177.1	74.6	23.7849	0	28	0	0	0	48	48	48	1	0	0				0				0				0	0	0	1	1	0	0		0	0	1	1
128	B	0	41	0	0	250	124	0	3	0	0	1	160	57	22.2656	0	11	0	0	0	31	31	31	1	0	0				0				0				1	0	0	1	1	1	0	1	0	0	0	0
129	B	1	61	0	0	351	160	0	5	0	0	0	165.1	79.1	29.019	0	1	0	0	0	21	21	21	1	0	0				0				0				1	0	0	0	0	0	0		0	0	0	0
130	B	1	54	0	1	266		0	2	0	0	0	167.8	72.7	25.8197	0	5	0	0	0	25	25	25	1	0	0				0				0				0	1	1	0	0	0	0	1	0	0	0	0
131	B	1	50	0	0	222	84	0	2	0	0	1	163	63.6	23.9377	0	48	1	0	1	54	54	54	1	1	1	5	0	0	0				0				1	0	1	1	1				1	0	1	1
132	B	1	74	0	0	228	92	0	3	0	0	1	153.2	54.7	23.3061	0	1	0	0	0	21	21	21	1	1	0				0				0				0	0	1	1	0	0	0	1	0	0	0	0
133	B	1	77	0	0	314	160	0	3	0	0	1	149.8	46.3	20.6328	0	48	0	0	0	68	68	68	1	1	0				0				0				1	1	1	0	0	0	0	1	1	0	0	0
134	A	1	89	0	1	299	33	1	2	0	0	1	163	57.6	21.6794	0	51	0	0	0	71	71	71	1	0	0				0				0				0	0	0	0	0	0	0	1	0	0	0	0
135	B	1	79	0	0	587	220	0	3	0	0	1	155	69.5	28.9282	0	1	0	0	0	21	21	21	1	0	0				0				0				0	0	1	0	0	0	0	1	0	0	0	0
136	A	0	84	0	0	264	93	0	3	0	0	1	132	45	25.8264	0	24	0	0	0	44	44	44	1	0	0				0				0				0	1	1	0	0	0	0	0	0	0	0	0
137	A	1	75	0	1	232		0	3	0	0	1	163.5	68	25.4374	0	51	0	0	0	71	71	71	1	0	0				0				0				1	1	1	1	0	0	0	1	0	0	0	0
138	B	1	73	0	1	254		0	3	0	0	0	165.2	60	21.9852	0	39	1	1	1	47	47	47	1	0	0				0				0				0	1	1	0	0	0	0	0	1	0	0	0
139	B	1	84	0	1	274		0	4	0	0	0	161	58.7	22.6457	0	12	0	0	0	32	32	32	1	0	0				0				0				0	0	0	1	0	0	0	0	0	0	0	0
140	A	1	74	0	1	252		0	5	0	0	1	152	47	20.3428	0	7	0	0	0	27	27	27	1	0	0				0				0				0	1	1	1	0	0	0	1	0	0	0	0
141	B	1	69	0	1	242		0	3	0	0	1	161.6	53.05	20.3143	0	4	0	0	0	24	24	24	1	0	0				0				0				1	0	0	0	0	0	0	1	0	0	0	0
142	B	1	46	0	1	221		0	3	0	0	1	163.7	76.4	28.5099	0	1	0	0	0	21	21	21	1	0	0				0				0				0	1	1	1	1	0	0	1	1	0	1	1
143	B	1	76	0	1	310		0	2	0	0	0	160.6	60.3	23.379	0	53	0	0	0	73	73	73	1	0	0				0				0				1	1	1	1	0	0	0	0	0	0	0	0
144	B	1	65	0	1	244		0	3	0	0	0	172.5	75.8	25.4736	0	53	0	0	0	73	73	73	1	0	0				0				0				0	1	0	1	0	0	0	1	0	0	0	0
145	A	1	71	0	1	225		0	3	0	0	0	165.5	71	25.9216	0	1	0	0	0	21	21	21	1	0	0				0				0				0	0	1	1	0	0	1	1	0	0	0	0
146	B	1	75	0	1	274	117	0	3	0	0	1	150.5	62.6	27.6377	0	9	0	0	0	29	29	29	1	0	0				0				0				1	1	1	1	0	1	0	1	0	0	0	0
147	B	1	79	0	0	250	109	0	3	0	0	1	165	59.9	22.0018	0	56	0	0	0	76	76	76	1	0	0				0				0				1	1	1	0	0	0	0	0	0	0	0	0
148	B	1	52	0	1	236		0	3	0	0	0	166	67.2	24.3867	0	1	0	0	0	21	21	21	1	0	0				0				0				0	1	1	0	0	0	0	1	0	0	0	0
149	B	1	77	0	0	340	132	0	3	0	0	1	152.2	42.9	18.5194	0	30	0	0	0	50	50	50	1	0	0				0				0				1	1	1	1	1	0	0	1	0	0	0	0
150	A	1	79	0	0	283	121	0	3	0	0	1	162	59	22.4813	0	58	0	0	0	78	78	78	1	1	0				0				0				1	1	1	0	0	0	0	0	0	0	0	0
151	A	1	56	0	0	514	197	0	3	0	0	0	182.2	97.6	29.4004	0	1	0	0	0	21	21	21	1	0	0				0				0				1	1	1	1	0	1	0	1	0	0	0	0
152	B	1	80	0	1	222		0	2	0	0	1	153.7	46.3	19.599	0	61	0	0	0	81	81	81	1	0	0								0				0	0	1	1	1	0	0	1	0	0	1	1
153	B	0	69	0	1	210		0	1	0	0	1	150.5	49.8	21.9865	0	3	0	0	0	23	23	23	1	0	0				0				0				0	1	0	1	1	0	0	0	0	0	0	0
154	B	0	85	0	0	407		0	3	0	0	1	145.9	51.8	24.3343	0	1	0	0	0	21	21	21	1	0	0				0				0				1	1	1	0	0	0	0	0	0	0	0	0
155	B	1	77	0	0	377	196	0	3	1	1	1	172	67	22.6474	0	73	0	0	0	93	93	93	1	0	0				0				0				1	1	1	0	0	0	0	1	0	0	0	0
156	B	1	66	0	0	417	158	0	3	0	0	1	174.8	88.7	29.0296	0	32	0	0	0	52	52	52	1	0	0				0				0				1	1	1	1	0	0	0	1	0	0	0	0
157	B	0	84	0	1	212		0	2	0	0	0	148	58	26.4792	0	25	0	0	0	45	45	45	1	1	1	50	1	1	0				0				1	1	1	1	0	0	0	0	1	0	0	0
158	B	1	63	0	0	300	116	0	2	0	0	1	163	77	28.9811	0	45	0	0	0	65	65	65	1	0	0				0				0				1	1	1	0	0	0	0	0	0	0	0	0
159	B	0	73	0	0	471	220	0	3	0	0	1	153	66.4	28.3652	0	26	0	0	0	46	46	46	1	0	1	36	1	1	0				0				0	1	1	1	0	0	0	0	0	0	0	0
160	B	1	62	0	0	405	149	1	3	0	0	1	176	73.2	23.6312	0	62	0	0	0	82	82	82	1	0	0				0				0				1	1	1	1	0	0	0	1	0	0	0	0
161	B	1	60	0	0	357	143	0	3	0	0	0	170	74	25.6055	0	1	0	0	0	13	13	13	0	0	0				0				0				1	1	1	0	0	1	0	0	0	0	0	0
162	B	1	60	0	0	347	157	0	2	0	0	1	168	55	19.487	0	1	0	0	0	21	21	21	1	0	0				0				0				1	0	1	0	0	0	0	1	1	0	1	1
163	B	0	71	0	0	318	178	0	2	0	0	1	148	42	19.1746	0	66	0	0	0	86	86	86	1	0	0				0				0				1	1	1	0	0	1	0	0	0	0	0	0
164	B	1	67	0	1	346		0	3	0	0	0	171	75	25.6489	0	51	0	0	0	71	71	71	1	0	0				0				0				1	1	1	1	0	0	0	1	0	0	0	1
165	B	1	70	0	1	310		0	2	0	0	1	163	58	21.83	0	73	0	0	0	93	93	93	1	0	0				0				0				0	1	1	1	0	0	0	1	0	0	0	0
166	B	0	74	0	1	271		0	3	0	0	0	156	65	26.7094	0	1	0	0	0	21	21	21	1	0	0				0				0				0	1	1	1	0	1	0	0	0	0	0	0
167	B	1	68	0	0	313	129	0	3	0	0	0	162	57	21.7193	0	7	0	0	0	27	27	27	1	1	0				0				0				0	1	1	0	0	1	0	1	1	0	0	0
168	B	0	77	0	1	340	118	1	3	0	0	1	139	35	18.115	0	74	0	0	0	94	94	94	1	0	0				0				0				0	1	1	1	1	0	0	0	0	0	0	0
169	B	1	63	0	0	324	150	0	2	0	0	1	166	54	19.5965	0	30	0	0	0	50	50	50	1	1	0				1	1	1.5	3.7	0				1	1	1	1	0	0	0	0	0	0	0	1
170	B	0	66	0	0	213	80	0	2	0	0	1	156	43	17.6693	0	51	1	0	1	51	51	51	1	0	0				0				0				1	0	0	0	0	1	0	1	1	0	0	0
171	B	1	70	0	0	355	187	0	3	0	0	0	165	64	23.5078	0	77	0	0	0	97	97	97	1	0	0				0				0				0	1	1	1	1	0	0	1	0	0	0	0
172	B	0	64	0	0	300	122	0	2	0	0	1	148	48	21.9138	0	78	0	0	0	98	98	98	1	0	0				0				0				0	1	0	0	0	0	0	0	0	0	0	0
173	A	1	68	0	1	194		0	2	0	0	1	155	53	22.0604	0	1	0	0	0	21	21	21	1	0	0				0				0				1	1	1	1	0	0	0	1	0	0	0	0
174	B	1	55	0	0	300	144	0	2	0	0	0	172	82	27.7177	0	8	0	0	0	28	28	28	1	0	0				0				0				1	1	1	1	0	1	0	1	0	0	0	0
175	B	1	82	0	0	565	313	0	2	0	0	1	154	75	31.6242	1	1	1	1	1	1	1	1	1	0	0				1	1	1.6	2	0				0	0	0	1	1	1	0	0	0	0	0	0
176	B	1	75	0	0	428	227	0	4	0	0	1	165	33	12.1212	0	82	1	0	1	82	82	82	1	0	0				0				0				1	1	0	0	0	0	0	1	0	0	0	0
177	B	1	79	0	0	337	177	0	3	0	0	1	155	53	22.0604	0	21	0	0	0	41	41	41	1	0	0				0				0				0	1	1	0	0	0	0	1	0	0	0	0
178	B	1	74	0	1	266		0	3	0	0	1	165	56	20.5693	0	86	0	0	0	106	106	106	1	0	0				0				0				1	1	1	1	0	0	1	0	1	1	0	0
179	B	1	75	0	0	298	94	0	2	0	0	1	158	59	23.634	0	70	0	0	0	90	90	90	1	0	0				0				0				1	1	1	1	1	1	0	0	0	0	0	1
180	A	1	78	0	0	373	187	0	3	0	0	1	161.3	64	24.5986	0	58	0	0	0	78	78	78	1	0	0				0				0				1	0	1	0	0	0	0	1	1	0	0	0
181	B	1	68	0	0	314	145	0	3	0	0	0	166	73	26.4915	0	90	0	0	0	110	110	110	1	0	0				0				0				1	1	0	0	0	0	0	1	0	1	0	0
182	B	1	55	0	0	417	211	0	4	0	0	0	177	71	22.6627	0	11	0	0	0	31	31	31	1	0	0				0				0				1	1	1	1	0	0	0	1	1	0	0	0
183	B	1	67	0	0	344	151	0	3	0	0	1	155	45.1	18.7721	0	4	0	0	0	24	24	24	1	1	0								0				1	0	1	1	0	1	1	1	0	0	1	1
184	B	1	79	0	0	301	156	0	3	0	0	1	151	44	19.2974	0	55	0	0	0	75	75	75	1	0	0				0				0				0	1	1	0	0	0	0	1	0	0	0	0
185	B	1	66	0	0	336	153	0	3	0	0	0	171	53	18.1252	0	12	0	0	0	32	32	32	1	1	0				0				0				1	1	0	1	0	0	0	0	0	0	0	0
186	B	1	56	0	0	317	142	0	3	0	0	0	167	93	33.3465	1	94	0	0	0	114	114	114	1	0	0				0				0				1	1	0	0	0	1	0	1	0	0	0	0
187	B	1	84	0	1	220		0	1	0	0	0	160	60	23.4375	0	94	0	0	0	114	114	114	1	0	0				0				0				0	1	1	1	1	1	0	1	1	0	0	0
188	B	1	60	0	0	328	123	0	3	0	0	1	160	59	23.0469	0	33	1	0	1	33	33	33	1	0	0								0				0	0	1	1	1	0	0	1	0	1	0	0
189	B	1	61	0	0	299	143	0	3	1	0	0	170	82	28.3737	0	64	0	0	0	84	84	84	1	0	0				0				0				1	1	1	0	0	1	0	0	0	0	0	0
190	B	1	77	0	0	228	91	0	2	0	0	1	161	66	25.462	0	4	0	0	0	24	24	24	1	0	0				0				0				0	0	1	1	0	0	0	0	0	0	0	0
191	B	1	56	0	0	341	147	0	3	0	0	1	168	98	34.7222	1	95	0	0	0	115	115	115	1	1	0				0				0				1	1	1	1	0		1	1	0	0	0	0
192	B	1	69	0	0	414	261	0	3	0	0	1	172	70	23.6614	0	1	1	1	1	1	1	1	1	0	0				0				0				1	1	1	0	0	0			0	0	0	0
193	B	0	82	0	0	345	192	0	4	0	0	1	155	50	20.8117	0	1	0	0	0	21	21	21	1	1	1	37	1	1	0				0				1	0	1	0	0	0	0	0	0	0	0	0
194	A	1	53	0	0	326	174	0	3	0	0	1	168	54	19.1327	0	10	0	0	0	30	30	30	1	0	0				0				0				1	1	0	0	0	0	0	1	0	0	0	0
195	B	1	74	0	0	365	143	0	3	0	0	1	158	68	27.2392	0	98	0	0	0	118	118	118	1	1	0				0				0				1	0	1	0	0		0	1	1	0	0	0
196	B	1	52	0	0	310	146	0	3	0	0	1	174	53	17.5056	0	27	1	0	1	27	27	27	1	0	0				0				0				1	0	1	1	0				0	1	0	0
197	B	1	72	0	0	257	92	0	2	0	0	0	168	71	25.1559	0	87	0	0	0	107	107	107	1	0	0				0				0				0	0	1	0	0		1	1	0	0	0	0
198	A	1	60	0	1	324		0	3	0	0	1	162	85	32.3884	1	85	0	0	0	105	105	105	1	0	0				0				0				1	1	1	0	0		1	1	0	0	0	0
199	B	1	74	0	0	331	174	0	3	0	0	1	163	65	24.4646	0	31	0	0	0	51	51	51	1	0	0				0				0				1	1	1	0	0				0	0	0	0
200	B	1	72	0	0	678	101	0	2	0	0	1	164	52	19.3337	0	101	0	0	0	121	121	121	1	0	0				0				0				0	1	1	0	0		0	1	0	1	0	0
201	B	1	75	0	1	389		0	3	0	0	1	161	59	22.7615	0	91	0	0	0	111	111	111	1	0	0				0				0				0	1	0	0	0	0	0	0	0	0	0	0
202	B	1	70	0	1	313		0	3	0	0	1	167	68	24.3824	0	16	0	0	0	28	28	28	0	0	0				0				0				1	1	1	1	1				0	0	0	0
203	A	0	85	0	1	215		0	2	0	0	1	145	36	17.1225	0	30	1	0	1	30	30	30	1	0	0				0				0				1	1	1	1	0	0	0	0	0	0	0	0
204	B	1	56	0	0	288	133	0	3	0	0	1	158	52	20.83	0	103	0	0	0	123	123	123	1	0	0				0				0				1	0	0	1	1				0	0	0	0
205	B	1	47	0	0	322	155	0	3	0	0	1	176	76	24.5351	0	1	0	0	0	21	21	21	1	1	0				0				0				1	1	1	0	0				1	0	0	0
206	B	1	70	0	0	295	151	0	2	0	0	0	168	69	24.4473	0	89	0	0	0	109	109	109	1	0	0				0				0				1	0	0	0	0				1	0	0	0
207	B	1	71	0	0	293	148	0	2	0	0	1	158	58.8	23.5539	0	19	0	0	0	39	39	39	1	0	0				0				0				0		1		0	0	0	0	0	0	0	0
208	B	1	79	0	0	462	171	0	3	0	0	1	161	51	19.6752	0	1	0	0	0	21	21	21	1	0	0				0				0				0	1	1	0	0				0	0	0	0
209	B	1	79	0	1	290		0	2	0	0	0	170	60	20.7612	0	107	1	0	1	114	114	114	1	0	0				0				0				0	0	1	0	0				0	1	0	0
210	A	1	76	0	1	537	165	0	3	0	0	1	158	64	25.6369	0	1	0	0	0	21	21	21	1	0	0				0				0				0	0	1	1	0				1	0	0	0
211	B	1	77	0	1	300		0	3	0	0	0	162	45	17.1468	0	108	0	0	0	120	120	120	0	0	0				0				0				0	1	1	0	0				0	0	0	0
212	B	1	77	0	0	375	136	0	4	0	0	1	172	60	20.2812	0	31	0	0	0	51	51	51	1	0	0				0				0				0	1	1	0	0				0	0	0	0
213	B	1	62	0	0	281	102	0	2	0	0	0	173	71	23.7228	0	110	0	0	0	130	130	130	1	0	0				0				0				1	1	1	0	0	0	0	1	0	1	0	1
214	B	0	71	0	1	396	37	1	3	0	0	1	144	48	23.1481	0	2	0	0	0	22	22	22	1	1	0				0				0				1	0	1	1	0	0	0	0	1	0	0	1
215	B	1	76	0	0	365	143	0	5	0	0	0	152	53	22.9398	0	110	0	0	0	130	130	130	1	0	0				0				0				1	1	1	0	0				1	0	0	0
216	B	1	74	0	0	443	218	0	4	0	0	1	151	47	20.6131	0	4	0	0	0	24	24	24	1	0	0				0				0				0				0				0	0	0	0
217	B	1	72	0	0	276	116	0	3	0	0	0	158	53	21.2306	0	116	0	0	0	136	136	136	1	0	0				0				0				1	1	1	1	1					0	0	0
218	B	0	76	0	1	210		0	3	0	0	0	143	47	22.984	0	1	0	0	0	21	21	21	1	0	0				0				0				1	1	1	1	1				0	0	0	0
219	B	1	54	0	1	270		0	2	0	0	1	158	64	25.6369	0	75	1	0	1	75	75	75	1	0	0				0			5.8	0				1	1	1	0	0				0	0	1	1
220	B	1	71	0	1	293		0	3	0	0	1	162	58	22.1003	0	1	0	0	0	21	21	21	1	0	0				0				0				0	1	1	1	0				1	0	0	0
221	A	1	79	0	0	292	95	0	3	0	0	1	160	38	14.8438	0	56	1	0	1	56	56	56	1	0	0				0				0				1	1	1	1	0				0	0	0	0
222	B	1	48	0	1	320		0	4	0	0	0	170	76	26.2976	0	116	0	0	0	136	136	136	1	0	0				0				0				1	0	1	1	1				0	0	0	0
223	B	1	59	0	1	315		0	3	0	0	1	155	78	32.4662	1	1	0	0	0	21	21	21	1	0	0				0				0				0	1	1	0	0				1	0	1	1
224	B	1	76	0	1	320		0	3	0	0	1	168	58	20.5499	0	117	0	0	0	137	137	137	1	0	0				0				0				0	1	1	0	0				0	0	0	0
225	B	1	61	0	0	331	144	0	2	0	0	0	170	65	22.4913	0	45	0	0	0	65	65	65	1	0	0				0				0				1	1	1	1	0				1	0	0	0
226	B	1	71	0	1	162		0	1	0	0	1	150	55	24.4444	0	101	0	0	0	121	121	121	1	0	0				0				0				0	1	1	0	0	0	0	0	1	0	0	0
227	B	1	74	0	1	467		0	4	0	0	1	144	43	20.7369	0	88	0	0	0	108	108	108	1	0	0								0				1	0	1	0	0		0	0	0	0	0	1
228	B	1	71	0	1	240		0	2	0	0	0	158	77	30.8444	1	119	1	0	1	123	123	123	1	0	0				0				0				0	1	1	0	0				0	0	0	0
229	B	1	56	0	0	383	191	0	3	0	0	0	178	63	19.8839	0	102	0	0	0	122	122	122	1	0	0				0				0				1	0	0	0	0				0	0	0	0
230	B	1	52	0	1	275	0	0	3	0	0	1	164	68	25.2826	0	10	0	0	0	30	30	30	1	0	0				0				0				0	1	1	0	0				0	0	1	1
231	B	1	67	0	0	488	215	0	3	0	0	1	155	50	20.8117	0	1	0	0	0	21	21	21	1	1	0				0				0				1	1	1	0	0				0	0	0	0
232	B	0	81	0	0	337	184	0	3	0	0	1	154	44	18.5529	0	1	0	0	0	21	21	21	1	1	0				0				0				1	1	1	0	0				0	0	0	0
233	B	1	73	0	0	436	162	0	5	0	0	1	162	54	20.5761	0	2	1	0	1	2	2	2	1	0	0				0				0				0	1	1	1	0		0	1	0	0	0	0
234	B	1	68	0	1	348		0	3	0	0	1	162	62	23.6244	0	122	0	0	0	142	142	142	1	0	0				0				0				1	1	1	1	0				0	0	0	0
235	B	1	42	0	1	265		0	2	0	0	0	172	61	20.6193	0	1	0	0	0	21	21	21	1	0	0				0				0				1	1	1	1	0		1	1	0	1	1	1
236	B	1	64	0	0	265	121	0	2	0	0	0	161	63	24.3046	0	1	0	0	0	21	21	21	1	0	0				0				0				0	1	1	0	0				0	0	0	0
237	B	1	65	0	1	444		0	3	0	0	1	171	71	24.281	0	125	0	0	0	145	145	145	1	0	0				0				0				1	1	1	1	0		0	1	0	0	0	0
238	B	1	72	0	0	265	92	0	2	0	0	0	163	82	30.863	1	125	0	0	0	145	145	145	1	0	0				0				0				1	1	1	1	1				0	0	0	1
239	A	1	77	0	0	320	117	0	2	0	0	1	160	57	22.2656	0	1	0	0	0	21	21	21	1	0	0				0				0				0	0	1	1	0				0	0	0	0
240	B	1	77	0	1	272		0	2	0	0	0	155	36	14.9844	0	127	0	0	0	147	147	147	1	0	0				0				0				1	1	1	1	0		0	1	0	0	0	0
241	B	0	81	0	0	165	94	0	2	0	0	1	154	47	19.8178	0	3	0	0	0	23	23	23	1	0	0				0				0				1	0	1	0	0				1	0	0	0
242	B	0	71	0	1	378		0	3	0	0	1	150	50	22.2222	0	83	0	0	0	103	103	103	1	0	0				0				0				0	1	1	1	0				0	0	0	0
243	A	1	77	0	1	306		0	3	0	0	1	160	45	17.5781	0	10	0	0	0	30	30	30	1	1	1	40	1	1	0				0				1	0	1	0	0				0	0	0	0
244	B	1	65	0	1	333		0	2	0	0	1	161	64	24.6904	0	32	0	0	0	52	52	52	1	0	0				0				0				0				0				0	0	0	0
245	B	1	78	0	0	323		0	2	0	0	1		68			4	0	0	0	4	4	4	0	0	0				0				0				1	0	0	0	0				0	0	0	0
246	A	0	78	0	0	300	100	0	3	0	0	0	150	55	24.4444	0	119	0	0	0	139	139	139	1	0	0				0				0				0	1	1	0	0				0	0	0	0
247	A	1	66	0	0	379	204	0	3	0	0	1	163	69	25.9701	0	131	0	0	0	151	151	151	1	0	0				0				0				1	1	1	1	0				1	1	0	0
248	A	0	76	0	0	385	213	0	3	0	0	1		56			4	0	0	0	4	4	4	0	0	0				0				0				0	0	1	1	1					0	0
249	B	1	58	0	1	246		0	2	0	0	0	164	68	25.2826	0	136	0	0	0	156	156	156	1	1	0				0				0				1	1	1	0	0				1	0	0	0
250	B	1	77	0	1	219		0	2	0	0	1	156	40	16.4366	0	15	1	0	1	15	15	15	1	0	0				0				0				1	1	1	1	0				1	0	0	1
251	B	1	67	0	1	192		0	1	0	0	0	157	56	22.719	0	129	1	0	1	129	129	129	1	0	0				0				0				1	1	1	1	0				0	1	0	0
252	B	0	80	0	1	418		0	3	0	0	1	148	54	24.653	0	100	1	0	1	100	100	100	1	0	0				0				0				1	0	0	0	0				1	0	0	0
253	B	1	74	0	1	280		0	2	0	0	0	160	55	21.4844	0	103	0	0	0	123	123	123	1	0	0				0				0				1	1	1	0	0				0	0	0	1
254	B	1	77	0	1	333		0	4	0	0	1	158	48	19.2277	0	60	1	0	1	60	60	60	1	0	0				0				0				1	0	1	1	0				1	1	0	0
255	B	1	76	0	1	237		0	2	0	0	0	155	68	28.3039	0	138	0	0	0	158	158	158	1	0	0				0				0				1	1	1	1	1				0	0	0	0
256	B	0	56	0	1	249		0	2	0	0	0	155	67	27.8876	0	139	0	0	0	159	159	159	1	0	0				0				0				0	0	1	1	1				0	0	0	0
257	B	1	71	0	1	314		0	2	0	0	1					1	0	0	0	1	1	1	1	0	0												1		1	1					0	0	0	1
258	B	1	79	0	0	310	152	0	2	0	0	1	153	39	16.6603	0	91	1	0	1	91	91	91	1	0	0				0				0				0	0	0	1	0				0	0	0	0
259	A	1	68	0	0	349	133	0	3	0	0	1	160	54	21.0938	0	59	0	0	0	59	59	59	1	0	0				0				0				0	0	1	0	0				0	0	0	0
261	B	0	70	0	1	262		0	2	0	0	0	153	46	19.6506	0	145	1	0	1	145	145	145	1	0	0				0				0				1	0	1	1	0				0	0	0	0
308	B	1	74	0	1	107		0	1	0	0	0	159.7	60.2	23.6041	0	5	0	0	0	25	25	25	1	0	0				0				0				1	0	1	1	1		0	1	0	1	0	0
309	B	1	63	0	1	210		0	2	0	0	1	162.5	87.8	33.2497	1	23	0	0	0	43	43	43	1	0	0				0				0				0	1	1	1	0	0	0	1	0	0	0	0
310	A	1	68	0	0	305	99	0	4	0	0	1	159.1	61	24.0985	0	37	0	0	0	57	57	57	1	0	0				0				0				0	0	1	1	1	0	1	1	0	0	0	0
311	B	0	59	0	0	481	109	0	1	0	0	1	159.8	49.2	19.2669	0	29	0	0	0	49	49	49	1	0	0				0				0				1	1	1	0	0	0	0		0	0	0	0
312	B	0	57	0	0	433	179	0	2	0	0	1	148.6	55.8	25.2695	0	9	0	0	0	29	29	29	1	0	1	16	1	1	0				0				1	1	1	1	0	0	0	0	0	0	0	0
313	B	1	82	0	1	195		0	1	0	0	1	165	57	20.9366	0	1	0	0	0	21	21	21	1	0	0				0				0				1	1	1	1	0	0	0	1	0	0	0	0
314	B	1	74	0	1	218		0	2	0	0	1	155	43	17.898	0	64	0	0	0	84	84	84	1	0	0				0				0				1	0	1	1	1	0	0	1	1	0	0	0
315	B	1	62	0	1	194		0	2	0	0	1	162	64	24.3865	0	35	0	0	0	55	55	55	1	0	0				0				0				0	0	0	0	0	0	0	1	1	1	0	0
316	A	1	69	0	1	247		0	2	0	0	1	150	52	23.1111	0	85	0	0	0	105	105	105	1	1	0				0				0				0	1	0	0	0	0	0	0	1	0	0	0
317	B	1	74	0	1	169		0	2	0	0	0	161.1	58.95	22.714	0	2	0	0	0	22	22	22	1	0	1	19	1	1					0				1	0	1	1	0				1	0	1	1
318	B	1	70	0	1	181		0	2	0	0	1	162.5	78	29.5385	0	2	0	0	0	22	22	22	1	0	0				0				0				1	0	1	0	0	0	0	1	0	0	0	1
319	B	1	64	0	1	107		0	1	0	0	1	160	48.8	19.0625	0	6	1	0	1	6	6	6	1	1	0				0				0				1				0		1	1	0	0	0	0
320	B	1	60	0	0	238	83	0	2	0	0	1	166.8	80.3	28.8618	0	7	0	0	0	27	27	27	1	0	0				0				0				1	1	1	0	0				1	0	0	0
321	B	1	56	0	1	149		0	1	0	0	0	168.6	75.75	26.6482	0	10	0	0	0	30	30	30	1	0	0				0				0				0	0	1	0	0		0	1	1	0	0	0
322	B	1	64	0	1	161		0	3	0	0	0	160	55.4	21.6406	0	10	0	0	0	30	30	30	1	0	0				0				0				0	1	1	1	0		0	0	0	0	0	0
323	B	1	71	0	1	143		0	2	0	0	1	176	70	22.5981	0	13	0	0	0	13	13	13	0	0	0				0				0				0	0	0	1	0		1	1	0	0	0	0
324	B	1	59	0	1	152		0	2	0	0	0	176	70.4	22.7273	0	13	0	0	0	33	33	33	1	0	0				0				0				0	1	0	0	0		0	0	0	0	0	0
325	B	1	56	0	1	177		0	2	0	0	0	174.3	62.5	20.5724	0	14	0	0	0	34	34	34	1	0	0				0				0				0	0	1	0	0		0	1	0	0	0	0
326	A	1	82	0	1	99		0	1	0	0	1	158.9	44.2	17.5055	0	19	0	0	0	39	39	39	1	0	0				0				0				0	1	1	0	0	0	0	1	0	0	0	0
327	B	1	86	0	1	85		0	1	0	0	0	156.2	53.1	21.7637	0	20	0	0	0	40	40	40	1	0	0				0				0				0	1	1	0	0	0	0	0	0	0	0	0
328	B	1	48	0	1	133		0	1	0	0	0	172.7	82.2	27.5605	0	23	0	0	0	43	43	43	1	0	0				0				0				1	0	0	0	0	0	0	1	1	0	0	0
329	A	1	71	0	1	147		0	2	0	0	0	152	55.3	23.9352	0	23	0	0	0	43	43	43	1	0	0				0				0				0	1	1	0	0	0	1	1	0	1	0	0
330	B	1	55	0	1	151		0	2	0	0	0	173	76.1	25.4268	0	23	0	0	0	43	43	43	1	0	0				0				0				0	1	1	0	0	0	1	1	0	0	0	0
331	B	1	70	0	1	198		0	1	0	0	0	158	62.8	25.1562	0	6	0	0	0	26	26	26	1	0	0				0				0				0	1	0	0	0	0	1	1	1	0	0	0
332	A	1	62	0	1	172		0	2	0	0	1	157	61.8	25.072	0	28	0	0	0	48	48	48	1	0	0				0				0				0	0	1	0	0	1	1	1	1	0	0	0
333	B	1	78	0	1	210		0	1	0	0	0	180	60	18.5185	0	29	0	0	0	49	49	49	1	0	0				0				0				0	0	1	1	0	0	0	0	1	0	0	0
334	A	1	75	0	1	177		0	2	0	0	0	168	64.8	22.9592	0	1	0	0	0	21	21	21	1	0	0				0				0				0	1	0	0	0	0	0		0	0	0	0
335	B	1	70	0	1	199		0	3	0	0	0	163	66	24.841	0	34	0	0	0	54	54	54	1	0	0				0				0				0	0	1	0	0	0	0	1	0	0	0	0
336	A	1	39	0	1	201		0	3	0	0	0	174.5	72.7	23.875	0	38	0	0	0	58	58	58	1	0	0				0				0				0	1	0	0	0	0	0	1	0	0	0	0
337	B	1	77	0	1	158		0	1	0	0	0	157.6	61.8	24.8815	0	13	0	0	0	33	33	33	1	0	0				0				0				0	0	1	0	0	0	0	0	0	0	0	0
338	B	1	74	0	1	281		0	2	0	0	1	155.8	50.1	20.6397	0	22	0	0	0	42	42	42	1	0	0				0				0				1	1	1	0	0	0	0	0	1	0	0	0
339	A	1	55	0	1	276		0	2	0	0	1	165.8	41.1	14.9511	0	48	0	0	0	68	68	68	1	0	0				0				0				0	0	0	1	1	0	0		0	0	0	0
340	B	1	65	0	1	280		0	2	0	0	1	161.5	58.8	22.5441	0	1	0	0	0	21	21	21	1	0	0				0				0				0	1	0	0	0	1	0	1	1	0	0	0
341	B	1	66	0	1	124		0	1	0	0	0	172.1	54	18.2319	0	23	0	0	0	43	43	43	1	0	0				0				0				1	1	1	0	0	0	0	1	0	0	0	0
342	B	1	63	0	1	236		0	3	0	0	0	166.8	69.7	25.0519	0	7	0	0	0	27	27	27	1	0	0				0				0				1	0	1	1	0	0	0	0	1	0	0	0
343	B	1	59	0	0	290	109	0	2	0	0	0	176.2	92.25	29.7136	0	15	0	0	0	35	35	35	1	0	0				0				0				0	1	1	1	0	1	0	1	0	0	0	0
344	B	0	69	0	1	303		0	2	0	0	1	150.5	49.8	21.9865	0	3	0	0	0	23	23	23	1	0	0				0				0				0	1	0	1	1	0	0	0	0	0	0	0
345	B	1	63	0	1	206		0	1	0	0	0	155.8	62.5	25.7481	0	5	0	0	0	25	25	25	1	0	0				0				0				1	1	1	0	0	0	0	1	0	0	0	0
346	A	1	83	0	1	299		0	2	0	0	1		59.2			28	0	0	0	48	48	48	1	0	0				0				0				0	1	1	0	0	0	0	1	0	0	0	0
347	B	1	76	0	1	235		0	1	0	0	0	160	60	23.4375	0	43	0	0	0	63	63	63	1	0	0				0				0				0	1	1	1	0	0	0	1	0	1	0	0
348	B	1	63	0	0	258	121	0	2	0	0	0	160	76	29.6875	0	31	0	0	0	51	51	51	1	0	0				0				0				0	1	0	0	0	0	0	1	0	0	0	0
349	A	1	64	0	0	254		0	2	0	0	0	159.8	61.7	24.1619	0	65	0	0	0	85	85	85	1	0	0				0				0				0	1	1	0	0	1	0	1	0	0	0	0
350	A	1	53	0	1	256		0	2	0	0	0	167	75	26.8923	0	53	0	0	0	73	73	73	1	0	0				0				0				0	1	1	1	0	0	0	1	0	0	0	0
351	B	1	60	0	0	255	116	0	2	0	0	0	164	60	22.3081	0	66	0	0	0	86	86	86	1	0	0				0				0				0	1	1	0	0	0	1	1	0	0	0	0
352	B	1	66	0	1	146	0	0	1	0	0	0	177	55	17.5556	0	1	0	0	0	21	21	21	1	0	0				0				0				1	0	1	1	0				1	0	0	0
353	A	1	77	0	1	153		0	1	0	0	1	154	54	22.7694	0	1	0	0	0	21	21	21	1	0	0				0				0				0	1	1	1	0	0	0	1	0	0	0	1
354	B	1	58	0	0	321	96	0	3	0	0	1	174	68	22.46	0	68	0	0	0	88	88	88	1	0	0				0				0				0	1	1	1	0	1	0	1	0	0	0	0
355	B	1	76	0	1	145		0	1	0	0	0	162	57	21.7193	0	68	0	0	0	88	88	88	1	0	0				0				0				0	0	1	0	0		0	1	0	0	0	0
356	B	1	84	0	1	346		0	1	0	0	1	160	48.7	19.0234	0	70	1	0	1	70	70	70	1	0	0				0				0				0	1	0	0	0	0	0	0	0	0	0	0
357	B	1	70	0	1	218		0	1	0	0	0	158	69	27.6398	0	64	0	0	0	84	84	84	1	0	0				0				0				0	0	1	0	0	0	0	1	0	0	0	0
358	B	0	80	0	1	172		0	1	0	0	0	145	51	24.2568	0	73	0	0	0	93	93	93	1	0	0				0				0				0	0	1	0	0	0	0	0	0	0	0	0
359	B	1	82	0	1	254		0	2	0	0	1	165	63	23.1405	0	8	0	0	0	28	28	28	1	0	0				0				0				0	1	1	0	0	1	1	1	0	1	0	0
360	B	1	72	0	1	197		0	1	0	0	0	173	79.4	26.5295	0	83	0	0	0	103	103	103	1	0	0				0				0				0	1	0	0	0	0	0	0	0	0	0	0
361	B	1	65	0	0	372	118	0	1	0	0	1	166	69	25.0399	0	59	0	0	0	79	79	79	1	0	0				0				0				0	1	1	0	0	0	0	0	1	0	0	0
362	A	1	64	0	0	240	43	0	2	0	0	0	172	75	25.3515	0	85	0	0	0	105	105	105	1	0	0				0				0				0	1	1	1	0	0	0	1	0	0	0	0
363	B	1	84	0	0	285	54	0	2	0	0	1	164	49	18.2183	0	23	1	0	1	23	23	23	1	1	1	36	1	1	0				0				1	1	1	0	0	1	0	0	1	0	0	0
364	B	1	75	0	1	302		0	2	0	0	1	164	49	18.2183	0	68	0	0	0	88	88	88	1	0	0				1	1	5.7	7.5	0				0	1	1	1	0	0	0	1	0	0	0	1
365	B	1	72	0	1	264		0	1	0	0	1	171	78	26.6749	0	88	0	0	0	108	108	108	1	0	0				0				0				0	1	1	0	0	0	0	1	1	0	0	0
366	B	1	64	0	1	246		0	2	0	0	0		58			89	0	0	0	109	109	109	1	0	0				0				0				0	1	1	0	0	1	0	1	0	0	0	0
367	B	1	77	0	1	184		0	1	0	0	0	157	61	24.7475	0	73	0	0	0	93	93	93	1	0	0				0				0				1	1	0	1	0				0	0	0	0
368	B	1	66	0	1	163		0	1	0	0	0	156	58	23.833	0	92	0	0	0	112	112	112	1	0	0				0				0				1	1	1	0	0	0	0	1	0	0	0	0
369	B	1	69	0	1	258		0	2	0	0	1	154	60	25.2994	0	1	0	0	0	21	21	21	1	1	0				0				0				1	1	1	1	0	0	0	0	1	0	0	0
370	B	1	72	0	1	168		0	1	0	0	1	151	38	16.6659	0	37	1	0	1	37	37	37	1	0	0				0				0				0	0	0	1	0	0	0	1	0	0	0	0
371	B	1	71	0	1	385		0	3	0	0	1	168	71	25.1559	0	82	0	0	0	102	102	102	1	0	0				0				0				0	1	1	1	0	0	0	1	0	0	0	0
372	A	1	61	0	0	290	83	0	2	0	0	1	164	65	24.1672	0	3	0	0	0	23	23	23	1	0	0				0				0				0	1	1	0	0	0			1	0	0	0
373	B	1	68	0	1	192		0	1	0	0	0	167	61	21.8724	0	83	0	0	0	103	103	103	1	0	0				0				0				0	0	1	0	0	0	0	1	0	0	0	0
374	B	1	71	0	1	346		0	2	0	0	1	164	62	23.0518	0	98	0	0	0	118	118	118	1	0	0				0				0				0	0	1	1	1				0	0	0	0
375	B	1	65	0	1	211		0	1	0	0	0	172	62	20.9573	0	57	0	0	0	77	77	77	1	0	0				0				0				1	1	1	1	0				1	0	0	0
376	B	1	66	0	1	397		0	4	0	0	1	164	56	20.8209	0	1	0	0	0	21	21	21	1	0	0				0				0				1				0				0	0	0	0
377	A	1	67	0	1	138		0	1	0	0	1	157	67	27.1816	0	106	0	0	0	126	126	126	1	0	0				0				0				0	1	1	0	0				0	0	0	0
378	B	1	68	0	0	446	175	0	3	0	0	0	163	77	28.9811	0	47	0	0	0	67	67	67	1	0	0				0				0				0	0	1	1	0				0	1	0	0
379	A	1	78	0	0	335	98	1	2	0	0	1	159	43	17.0088	0	76	1	0	1	76	76	76	1	0	0				0				0				0	0	1	0	0				0	0	0	0
380	A	1	93	0	1	175	0	0	1	0	0	1	161	44	16.9747	0	95	1	0	1	95	95	95	1	0	0				0				0				1	0	0	0	0				0	0	0	0
381	B	1	73	0	1	194		0	2	0	0	0	162	57	21.7193	0	90	0	0	0	110	110	110	1	0	0				0				0				0	0	1	0	0	0	0	0	0	0	0	0
382	B	0	76	0	1	177		0	2	0	0	1	145	42	19.9762	0	113	0	0	0	133	133	133	1	0	0				0				0				0	1	1	0	0				0	0	0	0
383	B	1	74	0	0	277	115	0	2	0	0	0	168	69	24.4473	0	60	0	0	0	60	60	60	0	0	0				0				0				0	0	0	0	0	0	0	0	0	0	0	0
384	B	1	71	0	1	300		0	2	0	0	1	158	63	25.2363	0	49	0	0	0	69	69	69	1	0	0				0				0				1	0	1	1	0	0	0	1	1	0	0	0
385	B	1	77	0	1	200	0	0	1	0	0	0	160	66	25.7812	0	115	0	0	0	135	135	135	1	0	0				0				0				0	1	1	0	0	0	1	1	0	0	0	0
386	A	1	76	0	1	136		0	1	0	0	0	173	54	18.0427	0	115	0	0	0	135	135	135	1	0	0				0				0				0	1	1	1	0				1	0	0	1
387	B	0	76	0	1	214		0	1	0	0	0	136	55	29.7362	0	1	0	0	0	21	21	21	1	0	0				0				0				1	1	1	1	0				0	0	0	0
388	B	1	80	0	0	216	46	1	1	0	0	1	151	59	25.8761	0	55	0	0	0	75	75	75	1	0	0				0				0				0	1	1	0	0				0	0	0	0
389	A	1	58	0	0	210	60	0	2	0	0	0	167	71	25.4581	0	1	0	0	0	21	21	21	1	1	1	22	1	1	0				0				0	0	1	0	0	0	1	1	0	0	0	0
390	B	1	73	0	1	272		0	2	0	0	1	150	44	19.5556	0	116	0	0	0	116	116	116	0	0	0				0				0				1	1	1	0	0				0	0	0	0
391	B	1	73	0	1	146		0	1	0	0	0	158	44	17.6254	0	117	0	0	0	137	137	137	1	0	0				0				0				1	1	1	0	0				0	0	0	0
392	B	1	72	0	1	170		0	1	0	0	1	170	63	21.7993	0	96	0	0	0	96	96	96	0	0	0				0				0				0	1	1	1	0				0	0	0	0
393	B	1	66	0	0	518	234	0	3	0	0	1	165	48	17.6309	0	1	0	0	0	21	21	21	1	0	0				0				0				1	0	1	0	0				0	0	0	1
394	B	1	62	0	1	239		0	2	0	0	0	165	69	25.3444	0	117	0	0	0	117	117	117	0	0	0				0				0				1	1	1	0	0				0	0	0	0
395	B	1	71	0	1	323		0	1	0	0	1	150	55	24.4444	0	101	0	0	0	121	121	121	1	0	0				0				0				0	1	1	0	0	0	0	0	1	0	0	0
396	B	1	70	0	1	294		0	3	0	0	0	153	39	16.6603	0	28	1	0	1	28	28	28	1	1	0				0		1.5		0				1	1	0	0	0				0	0	0	1
397	B	1	65	0	1	389	44	0	2	0	0	1	165	64	23.5078	0	88	0	0	0	108	108	108	1	1	1	41	1	1	0				0				1	1	1	1	1		1	1	0	0	0	0
398	B	1	80	0	1	197		0	1	0	0	1	165	64	23.5078	0	23	0	0	0	43	43	43	1	0	1	38	1	1	0				0				0	1	1	0	0				0	0	0	0
399	B	0	73	0	0	236		0	2	0	0	0	147	53	24.5268	0	121	1	0	1	131	131	131	1	1	0				0				0				0	1	1	0	0				0	0	0	0
400	B	1	68	0	1	279		0	3	0	0	0	164	60	22.3081	0	1	0	0	0	21	21	21	1	0	0				0	1	1.6	2.2	0				0	1	1	0	0				0	0	0	1
401	B	1	64	0	1	336		0	1	0	0	1	170	44	15.2249	0	105	1	0	1	105	105	105	1	1	0				0				0				1	1	1	1	0				1	0	0	0
402	A	1	72	0	1	342		0	3	0	0	0	165	54	19.8347	0	92	0	0	0	112	112	112	1	1	0				0				0				0	1	1	1	0	0	0	1	0	0	0	0
403	B	1	54	0	1	283		0	2	0	0	0	167	59	21.1553	0	123	0	0	0	143	143	143	1	1	0				0				0				1	1	1	0	0				0	0	0	0
404	B	1	86	0	1	175		0	1	0	0	1	155	38	15.8169	0	38	0	0	0	38	38	38	0	0	0				0				0				0	0	1	1	0				0	0	0	0
405	B	1	60	0	1	245		0	2	0	0	0	161	66	25.462	0	124	0	0	0	144	144	144	1	0	0				0				0				1	1	1	0	0				0	0	0	0
406	B	1	50	0	1	253		0	2	0	0	0	172	81	27.3797	0	1	0	0	0	21	21	21	1	0	0				0				0				1	1	1	0	0				1	0	0	0
407	A	1	73	0	1	308		0	3	0	0	1	158	59	23.634	0	52	1	0	1	52	52	52	1	0	0				0				0				1	1	1	1	0				0	0	0	0
408	B	1	54	0	0	302	113	0	2	0	0	1	168	75	26.5731	0	1	0	0	0	21	21	21	1	1	0				0				0				1	1	1	0	0		0	1	1	0	0	0
409	B	1	76	0	0	421	108	0	2	0	0	1		54			1	0	0	0	21	21	21	1	0	0				0				0				1	0	1	0	0				1	0	0	0
410	B	1	72	0	1	257		0	2	0	0	1	160	49	19.1406	0	28	0	0	0	28	28	28	0	0	0				0				0				1	0	1	1	0				0	0	0	0
411	B	0	72	0	1	250		0	2	0	0	1	158	50	20.0288	0	127	0	0	0	147	147	147	1	0	0				0				0				1	1	1	0	0				1	0	0	0
412	B	1	65	0	1	169		0	1	0	0	0	163	63	23.7118	0	127	0	0	0	147	147	147	1	0	0				0				0				0	0	1	0	0				0	0	0	0
413	B	1	66	0	0	518	131	1	2	0	0	1	163	79	29.7339	0	120	0	0	0	140	140	140	1	0	0				0				0				1	1	0	0	0				1	0	0	0
414	B	1	51	0	1	330		0	3	0	0	1	180	80	24.6914	0	1	0	0	0	21	21	21	1	0	0				0				0				1	1	1	1	0				1	0	0	1
415	B	1	80	0	1	208		0	1	0	0	0	156	60	24.6548	0	34	0	0	0	54	54	54	1	1	0				0				0				1	1	1	0	0				1	0	0	0
416	B	1	71	0	1	182		0	1	0	0	0	154	49	20.6612	0	40	0	0	0	60	60	60	1	0	0				0				0				1	0	0	1	0		0	0	0	0	0	0
417	B	1	69	0	1	295		0	2	0	0	1	163	66	24.841	0	118	0	0	0	138	138	138	1	0	0				0				0				1	0	1	1	0				1	0	0	0
418	B	0	48	0	0	310	125	0	2	0	0	0	152	86	37.223	1	133	0	0	0	153	153	153	1	0	0				0				0					1	1	1	0					0	0	0
419	B	1	60	0	0	356	112	0	3	0	0	1	168	65	23.03	0	134	0	0	0	154	154	154	1	0	0				1	1			0				0	1	1	1	1		1	1	0	1	0	1
420	B	0	84	0	1	371		0	1	0	0	1	136	30	16.2197	0	82	1	0	1	82	82	82	1	0	0				0				0				0	1	1	1	0			0	0	0	0	1
421	B	0	72	0	1	177		0	1	0	0	0	150	33	14.6667	0	135	0	0	0	155	155	155	1	0	0				0				0				0	0	1	1	1	0	0	0	0	0	0	0
422	B	0	71	0	0	247		0	2	0	0	0					1	0	0	0	21	21	21	1	0	0												1								1	0	0	0
423	B	1	59	0	1	240		0	2	0	0	0	158	44	17.6254	0	28	0	0	0	48	48	48	1	0	0				0				0				0	0	1	0	0				0	0	0	0
424	B	0	65	0	1	156		0	1	0	0	1	145	51	24.2568	0	19	0	0	0	19	19	19	0	0	0												1	0	1	1	1				1	0	0	1
425	B	1	68	0	1	225		0	2	0	0	0	171	55	18.8092	0	136	0	0	0	156	156	156	1	0	0				0				0				1	0	1	1	1				0	0	0	0
426	B	1	58	0	1	323		0	3	0	0	1	162	45	17.1468	0	137	0	0	0	157	157	157	1	0	0				0				0				1	1	1	1	1				0	0	0	0
427	B	1	50	0	0	292	82	0	1	0	0	1					21	0	0	0	21	21	21	0	0	0				0				0				0	1	1	0	0				0	0	0	0
428	B	1	70	0	1	295		0	2	0	0	1	167	53	19.0039	0	110	1	0	1	110	110	110	1	0	0				0				0				0	0	1	1	1				0	0	0	0
429	B	1	66	0	1	249		0	2	0	0	0		71		0	138	0	0	0	158	158	158	1	0	0				0				0				1	1	1	1	0				0	0	0	0
430	B	1	42	0	1	263		0	2	0	0	0					1				1	1	1	0	0	0												1								1	0	0	0
431	B	1	58	0	1	246		0	2	0	0	0	168	67	23.7387	0	141	0	0	0	161	161	161	1	0	0				0				0				0	1	1	1	1				1	0	0	0
432	B	0	59	0	1	275		0	1	0	0	0	159	92	36.391	1	141	0	0	0	161	161	161	1	0	0				0				0				0	1	1	1	1				0	0	0	0
433	B	1	65	0	1	139		0	1	0	0	0	167	60	21.5139	0	46	0	0	0	66	66	66	1	0	0												0								0	0	0	0
434	B	1	59	0	1	214		0	2	0	0	0	175	73	23.8367	0	142	0	0	0	162	162	162	1	0	0				0				0				0	0	1	0	0				0	0	0	0
435	B	1	45	0	1	208		0	1	0	0	0					1	0	0	0	1	1	1	0	0	0												1								0	0	0	0
436	B	1	49	0	0	313	108	1	2	0	0	0	173	70	23.3887	0	110	0	0	0	130	130	130	1	0	0				0				0					1	1	0	0					0	0	0
437	B	1	54	0	1	275		0	2	0	0	1	167	85	30.478	1	142	0	0	0	162	162	162	1	0	0				0				0				0	1	0	1	0				0	0	1	1
438	B	1	79	0	1	261		0	2	0	0	1	157	53	21.5019	0	117	0	0	0	137	137	137	1	0	0				0				0				0	1	1	0	0				1	0	0	0
439	B	1	72	0	1	380		0	3	0	0	1	147	41	18.9736	0	143	0	0	0	143	143	143	0	0	0				0				0				1	0	1	0	0				0	0	0	0
440	B	1	66	0	0	354	164	0	2	0	0	1					1	0	0	0	1	1	1	0	0	0												0	0	1	0	0				0	0	0	0
441	B	1	75	0	1	239		0	1	0	0	1	146	37	17.3579	0	99	0	0	0	99	99	99	0	0	0												0	0	1	0	0				0	0	0	0
442	B	1	67	0	0	300	92	0	2	0	0	0	163	74	27.852	0	145	0	0	0	165	165	165	1	0	0				0				0				1	1	1	0	0				1	0	0	0
443	B	1	67	0	0	331	62	1	2	0	0	0	166	86	31.2092	1	146	0	0	0	166	166	166	1	0	0				0				0				0	1	1	1	0				0	0	0	0
444	B	1	82	0	1	293		0	1	0	0	0	167	62	22.231	0	60	0	0	0	80	80	80	1	0	0				0				0				0	0	0	1	0				0	0	0	0
445	A	1	58	0	1	381		0	3	0	0	0	180	70	21.6049	0	146	0	0	0	146	146	146	0	0	0				0				0				1	0	1	0	0	0	0	0	0	0	0	0
446	A	1	80	0	1	175		0	1	0	0	0					12	0	0	0	12	12	12	0	0	0												0								0	0	0	0
[truncated: 49 more columns]
